# Supplementary material for: Effect of HPSE and HPSE2 SNPs on the Risk of Developing Primary Paraskeletal Multiple Myeloma
Source: Cells. 2023 Mar 16;12(6):913. doi: 10.3390/cells12060913 (PMC10047783; doi:10.3390/cells12060913)
Supplement: Supplementary file 1 [file cells-12-00913-s001.zip]

Archive with 1 entries (1 files):
- cells-2199480-supplementary.pdf
